# Supplementary material for: Design Two Novel Tetrahydroquinoline Derivatives against Anticancer Target LSD1 with 3D-QSAR Model and Molecular Simulation
Source: Molecules. 2022 Nov 30;27(23):8358. doi: 10.3390/molecules27238358 (PMC9739212; doi:10.3390/molecules27238358)
Supplement: Supplementary file 1 [file molecules-27-08358-s001.zip]

Archive with 1 entries (1 files):
- molecules-2017737-supplementary.pdf
